# Supplementary material for: Roles of CgEde1 and CgMca in Development and Virulence of Colletotrichum gloeosporioides
Source: Int J Mol Sci. 2024 Mar 3;25(5):2943. doi: 10.3390/ijms25052943 (PMC10932086; doi:10.3390/ijms25052943)
Supplement: Supplementary file 1 [file ijms-25-02943-s001.zip]

Archive with 1 entries (1 files):
- ijms-2882709-supplementary.pdf
